# Supplementary material for: Evaluating biocontrol potential of 6 parasitoid species (Hymenoptera) on apple and cherry aphids (Hemiptera: Aphididae) using no-choice bioassays
Source: J Insect Sci. 2026 Mar 15;26(2):ieag023. doi: 10.1093/jisesa/ieag023 (PMC12989101; doi:10.1093/jisesa/ieag023)
Supplement: ieag023_Supplementary_Data [file ieag023_supplementary_data.zip]

Archive with 8 entries (8 files):
- S1.png
- S2.png
- S3.png
- S4.png
- S5.png
- S6.png
- Supplementary material.docx
- Table S1.docx
